# Supplementary material for: Using the Theozyme Model to Study the Dynamical Mechanism of the Post-Transition State Bifurcation Reaction by NgnD Enzyme
Source: Molecules. 2024 Nov 22;29(23):5518. doi: 10.3390/molecules29235518 (PMC11643694; doi:10.3390/molecules29235518)
Supplement: Supplementary file 1 [file molecules-29-05518-s001.zip]

Archive with 1 entries (1 files):
- molecules-3246066-supplementary.pdf
